# Supplementary material for: Biological and clinical impact of membrane EGFR expression in a subgroup of OC patients from the phase IV ovarian cancer MITO-16A/MANGO-OV2A trial
Source: J Exp Clin Cancer Res. 2023 Apr 11;42:83. doi: 10.1186/s13046-023-02651-y (PMC10088260; doi:10.1186/s13046-023-02651-y)
Supplement: Supplementary file 1 — Additional file 1: Sup. Table 1. Patient population of the MITO16A/MaNGO-OV2 in the analysis. Sup. Table 2. Association of EGFR membrane expression classified as negative and positive EGFR staining. Sup. Table 3. Multivariate analysis of PFS and OS for patients stratified for negative and positive EGFR staning. Sup. Table 4. Gene sets analyzed by single-sample GSVA in the MITO16A dataset of gene expression. Sup. Table 5. List of genes included in the EGFR-related gene sets. Sup. Table 6. Upstream regulators, included in the EGFR-related gene sets, and therir target genes predicted by IPA. Sup. Table 7. List of genes included in the networks generated by IPA from EGFR-related gene sets. [file 13046_2023_2651_MOESM1_ESM.xlsx]

## Sheet: Sup Table 1
Supplementary Table 1. Patient population of the MITO16A/MaNGO-OV2 in the analysis.
	Patients in EGFR analysis			Patients in GE		Total Recruted Population
	(n=310)			(n=195)		(n=398)
Median age (IQR)	58.9 (49.8; 66.2)			58.85 (49.73, 65.45)		59.2	(49.9;66.5)
Age category
<65	220 (71.0%)			142	(72.8)	278	(70.0)
≥65	90 (29.0%)			53	(27.2)	120	(30.0)
ECOG performance status
0	248 (80.0%)			164	(84.1)	315	(79.2)
1	54 (17.4%)			29	(14.9)	69	(17.3)
2	8 (2.6%)			2	(1.0)	14	(3.5)
Residual disease
None	131 (42.3%)			91	(46.7)	153	(38.4)
< 1 cm	63 (20.3%)			42	(21.5)	72	(18.1)
> 1 cm	96 (31.0%)			59	(30.3)	120	(30.2)
No surgery	20 (6.5%)			3	(1.5)	53	(13.3)
FIGO stage
IIIB	29 (9.4%)			22	(11.3)	36	(9.1)
IIIC	221 (71.3%)			138	(70.8)	275	(69.1)
IV	60 (19.4%)			35	(17.9)	87	(21.9)
Tumor histology
High Grade serous	265 (85.5%)			171	(87.7)	333	(83.7)
Low Grade serous	11 (3.5%)			7	(3.6)	13	(3.3)
Endometrioid	9 (2.9%)			5	(2.6)	9	(2.3)
Clear Cell	9 (2.9%)			6	(3.1)	11	(2.8)
Mucinous	2 (0.6%)			0	0	3	(0.8)
Mixed	2 (0.6%)			2	(1.0)	4	(1.0)
Other	12 (3.9%)			4	(2.1)	25	(6.3)

## Sheet: Sup Table 2
Sup Table 2. Association of EGFR membrane expression classified as negative and positive EGFR staining.
	EGFR
	negative staining N (%)	positive staining N (%)	p-value
Patients (N)	152	158
Age
<65	105 (47,7%)	115 (52,3%)	0.55
>=65	47 (52,2%)	43 (47,8%)
Stadio_3vs4
III	119 (47,6%)	131 (52,4%)	0.37
IV	33 (21.7%)	27 (17.1%)
ECOG
0	120 (48,4%)	128 (51,6%)	0.75
1-2	32 (51,6%)	30 (48,4%)
Tumor histology
HG serous	136 (51,3%)	129 (48,7%)	0.07
other	16 (35.5%)	29 (64,5%)
Residual
None	66 (50,4%)	65 (49,6%)	0.75
<=1cm	27 (42,8%)	36 (57,2%)
>1cm	49 (51,0%)	47 (49,0%)
not operated	10 (50,0%)	10 (50%)

## Sheet: Sup Table 3
Sup. Table 3. Multivariate analysis of PFS and OS for patients stratified for negative and positive EGFR staning.
	PFS (223 events)				OS (103 events)
	HR	(95% CI)	P		HR	(95% CI)	P
EGFR
negative staining	1				1
positive staining	0.95	(0.73-1.24)	0.6981		0.99	(0.67-1.47)	0.9789
Age
<65y	1				1
≥ 65y	0.87	(0.64-1.19)	0.3863		0.78	(0.5-1.22)	0.2761
ECOG PS
0	1				1
1-2	1.48	(1.06-2.07)	0.0224		1.89	(1.18-3.03)	0.0085
FIGO stage
IIIB-IIIC	1				1
IV	2.14	(1.55-2.96)	<0.0001		1.76	(1.11-2.79)	0.0154
Residual disease
None	1				1
≤ 1 cm	1.47	(1.02-2.1)	0.0368		1.56	(0.89-2.75)	0.1233
> 1 cm	1.84	(1.31-2.57)	0.0004		2.04	(1.24-3.36)	0.0049
Not oper	3.16	(1.85-5.41)	<0.0001		2.84	(1.35-5.98)	0.0059
Tumor histology
High grade serous	1				1
Other	1.33	(0.91-1.94)	0.1412		1.25	(0.72-2.16)	0.4216

## Sheet: Sup Table 4
Supplementary Table 4. Gene sets analyzed by single-sample GSVA in the MITO16A dataset of gene expression
GENE SETSa	EGFR Subgroupsc		Average GSVA score		p value
			Subgroup 1	Subgroup 2
GO BP protein targeting to lysosome (23) [21]b	M0	M	-0.0368	-0.0755	0.352
	M0	MM	-0.0368	0.0625	0.467
	M	MM	-0.0755	0.0625	0.327
GI BP receptor internalization (111) [107]	M0	M	-0.1694	-0.1701	0.972
	M0	MM	-0.1694	-0.1126	0.299
	M	MM	-0.1701	-0.1126	0.296
GO BP Endocytic Recycling (50) [45]	M0	M	-0.0029	-0.008	0.87
	M0	MM	-0.0029	0.1323	0.152
	M	MM	-0.008	0.1323	0.141
KEGG endocytosis (181) [168]	M0	M	-0.2412	-0.2443	0.859
	M0	MM	-0.2412	-0.1525	0.073
	M	MM	-0.2443	-0.1525	0.066
KEGG lysosome (121) [114]	M0	M	-0.0868	-0.0825	0.871
	M0	MM	-0.0868	-0.0102	0.23
	M	MM	-0.0825	-0.0102	0.253
Wp canonical and noncanonical NOTCH signaling (27) [25]	M0	M	-0.2399	-0.1946	0.092
	M0	MM	-0.2399	-0.1237	0.063
	M	MM	-0.1946	-0.1237	0.213
Biocarta EGF pathway (27) [25]	M0	M	-0.0433	-0.0394	0.93
	M0	MM	-0.0433	0.0416	0.459
	M	MM	-0.0394	0.0416	0.481
EGFR up v 1 up (192) [178]	M0	M	-0.0915	-0.0818	0.686
	M0	MM	-0.0915	0.0187	0.277
	M	MM	-0.0818	0.0187	0.316
Gobp ERBB2 signaling pathway (32) [30]	M0	M	-0.015	0.0131	0.367
	M0	MM	-0.015	0.1177	0.158
	M	MM	0.0131	0.1177	0.249
Gobp negative regulation of NOTCH signaling pathway (39) [36]	M0	M	-0.0307	-0.0297	0.971
	M0	MM	-0.0307	0.116	0.197
	M	MM	-0.0297	0.116	0.2
Gobp peptidyl tyrosine autophosphorylation (21) [20]	M0	M	-0.0869	-0.0855	0.96
	M0	MM	-0.0869	-0.0489	0.484
	M	MM	-0.0855	-0.0489	0.502
Gobp positive regulation of cell cycleG1 S phase transition (56) [51]	M0	M	-0.0852	-0.0908	0.796
	M0	MM	-0.0852	-0.0295	0.262
	M	MM	-0.0908	-0.0295	0.225
Gobp positive regulation of DNA repair (74) [64]	M0	M	0.0147	-0.0122	0.365
	M0	MM	0.0147	0.0511	0.758
	M	MM	-0.0122	0.0511	0.598
Gobp positive regulation of NFKB signaling (67) [60]	M0	M	-0.2245	-0.2301	0.769
	M0	MM	-0.2245	-0.2781	0.077
	M	MM	-0.2301	-0.2781	0.096
Gomf map kinase kinase kinase activity (25) [23]	M0	M	-0.0418	-0.0434	0.961
	M0	MM	-0.0418	0.1186	0.193
	M	MM	-0.0434	0.1186	0.189
aThe first 5 gene sets are related to EGFR processing; the others are EGFR-containing gene sets.
b () number of genes in the genesets; [] number of genes present in the MITO16A dataset.
c EGFR-expressing: M0, EGFR negative; M, 30% EGFR membrane expression; MM, 100% EGFR expression.

## Sheet: Sup table 5
Sup. table 5. List of genes included in the EGFR-related gene sets
GENE SETS
GOBP_EPIDERMAL_GROWTH_FACTOR_RECEPTOR_SIGNALING_PATHWAY	GOBP_NEGATIVE_REGULATION_OF_ERBB_SIGNALING_PATHWAY	GOBP_REGULATION_OF_ERBB_SIGNALING_PATHWAY	GOBP_RESPONSE_TO_EPIDERMAL_GROWTH_FACTOR	GOMF_TRANSMEMBRANE_RECEPTOR_PROTEIN_KINASE_ACTIVITY	GOMF_TRANSMEMBRANE_RECEPTOR_PROTEIN_TYROSINE_KINASE_ACTIVITY
Symbol	Description	Symbol	Description	Symbol	Description	Symbol	Description	Symbol	Description	Symbol	Description
ABL1	ABL proto-oncogene 1, non-receptor tyrosine kinase	ACP4	acid phosphatase 4	ACP4	acid phosphatase 4	AKT1	AKT serine/threonine kinase 1	ACVR1	activin A receptor type 1	ALK	ALK receptor tyrosine kinase
ADAM17	ADAM metallopeptidase domain 17	AREG	amphiregulin	ADAM17	ADAM metallopeptidase domain 17	ASCL1	achaete-scute family bHLH transcription factor 1	ACVR1B	activin A receptor type 1B	AXL	AXL receptor tyrosine kinase
ADORA1	adenosine A1 receptor	ARHGEF7	Rho guanine nucleotide exchange factor 7	ADORA1	adenosine A1 receptor	BAG4	BAG cochaperone 4	ACVR1C	activin A receptor type 1C	CRIM1	cysteine rich transmembrane BMP regulator 1
ADRA2A	adrenoceptor alpha 2A	BTC	betacellulin	ADRA2A	adrenoceptor alpha 2A	BECN1	beclin 1	ACVR2A	activin A receptor type 2A	CSF1R	colony stimulating factor 1 receptor
AFAP1L2	actin filament associated protein 1 like 2	CBL	Cbl proto-oncogene	AFAP1L2	actin filament associated protein 1 like 2	CAD	carbamoyl-phosphate synthetase 2, aspartate transcarbamylase, and dihydroorotase	ACVR2B	activin A receptor type 2B	DDR1	discoidin domain receptor tyrosine kinase 1
AGR2	anterior gradient 2, protein disulphide isomerase family member	CBLB	Cbl proto-oncogene B	AGR2	anterior gradient 2, protein disulphide isomerase family member	CBL	Cbl proto-oncogene	ACVRL1	activin A receptor like type 1	DDR2	discoidin domain receptor tyrosine kinase 2
AGT	angiotensinogen	CBLC	Cbl proto-oncogene C	AGT	angiotensinogen	CFLAR	CASP8 and FADD like apoptosis regulator	ALK	ALK receptor tyrosine kinase	EFEMP1	EGF containing fibulin extracellular matrix protein 1
AKT1	AKT serine/threonine kinase 1	CDC42	cell division cycle 42	AKT1	AKT serine/threonine kinase 1	COL1A1	collagen type I alpha 1 chain	AMHR2	anti-Mullerian hormone receptor type 2	EFNA3	ephrin A3
ARAP1	ArfGAP with RhoGAP domain, ankyrin repeat and PH domain 1	CHMP6	charged multivesicular body protein 6	ARAP1	ArfGAP with RhoGAP domain, ankyrin repeat and PH domain 1	DAB2IP	DAB2 interacting protein	AXL	AXL receptor tyrosine kinase	EFNA4	ephrin A4
AREG	amphiregulin	DAB2IP	DAB2 interacting protein	AREG	amphiregulin	DUSP22	dual specificity phosphatase 22	BMPR1A	bone morphogenetic protein receptor type 1A	EFNB3	ephrin B3
ARF4	ADP ribosylation factor 4	DUSP3	dual specificity phosphatase 3	ARHGEF7	Rho guanine nucleotide exchange factor 7	DUSP3	dual specificity phosphatase 3	BMPR1B	bone morphogenetic protein receptor type 1B	EGFR	epidermal growth factor receptor
ARHGEF7	Rho guanine nucleotide exchange factor 7	EGF	epidermal growth factor	BCAR3	BCAR3 adaptor protein, NSP family member	EEF1A1	eukaryotic translation elongation factor 1 alpha 1	BMPR2	bone morphogenetic protein receptor type 2	EPHA1	EPH receptor A1
BCAR1	BCAR1 scaffold protein, Cas family member	EGFR	epidermal growth factor receptor	BTC	betacellulin	EGFR	epidermal growth factor receptor	CRIM1	cysteine rich transmembrane BMP regulator 1	EPHA10	EPH receptor A10
BCAR3	BCAR3 adaptor protein, NSP family member	EPGN	epithelial mitogen	CBL	Cbl proto-oncogene	ERBB2	erb-b2 receptor tyrosine kinase 2	CSF1R	colony stimulating factor 1 receptor	EPHA2	EPH receptor A2
BRAF	B-Raf proto-oncogene, serine/threonine kinase	EPN1	epsin 1	CBLB	Cbl proto-oncogene B	ERBB4	erb-b2 receptor tyrosine kinase 4	DDR1	discoidin domain receptor tyrosine kinase 1	EPHA3	EPH receptor A3
BTC	betacellulin	EPS15	epidermal growth factor receptor pathway substrate 15	CBLC	Cbl proto-oncogene C	ERRFI1	ERBB receptor feedback inhibitor 1	DDR2	discoidin domain receptor tyrosine kinase 2	EPHA4	EPH receptor A4
CBL	Cbl proto-oncogene	EPS15L1	epidermal growth factor receptor pathway substrate 15 like 1	CCDC88A	coiled-coil domain containing 88A	FOXC1	forkhead box C1	EFEMP1	EGF containing fibulin extracellular matrix protein 1	EPHA5	EPH receptor A5
CBLB	Cbl proto-oncogene B	ERBB2	erb-b2 receptor tyrosine kinase 2	CDC42	cell division cycle 42	GAREM1	GRB2 associated regulator of MAPK1 subtype 1	EFNA3	ephrin A3	EPHA6	EPH receptor A6
CBLC	Cbl proto-oncogene C	EREG	epiregulin	CDH13	cadherin 13	GSTP1	glutathione S-transferase pi 1	EFNA4	ephrin A4	EPHA7	EPH receptor A7
CCDC88A	coiled-coil domain containing 88A	ERRFI1	ERBB receptor feedback inhibitor 1	CEACAM1	CEA cell adhesion molecule 1	ID1	inhibitor of DNA binding 1, HLH protein	EFNB3	ephrin B3	EPHA8	EPH receptor A8
CDC42	cell division cycle 42	GPRC5A	G protein-coupled receptor class C group 5 member A	CHMP6	charged multivesicular body protein 6	INPP5K	inositol polyphosphate-5-phosphatase K	EGFR	epidermal growth factor receptor	EPHB1	EPH receptor B1
CDH13	cadherin 13	GRB2	growth factor receptor bound protein 2	CNOT9	CCR4-NOT transcription complex subunit 9	IQGAP1	IQ motif containing GTPase activating protein 1	ENG	endoglin	EPHB2	EPH receptor B2
CEACAM1	CEA cell adhesion molecule 1	HBEGF	heparin binding EGF like growth factor	DAB2IP	DAB2 interacting protein	KNSTRN	kinetochore localized astrin (SPAG5) binding protein	EPHA1	EPH receptor A1	EPHB3	EPH receptor B3
CHMP6	charged multivesicular body protein 6	HGS	hepatocyte growth factor-regulated tyrosine kinase substrate	DGKD	diacylglycerol kinase delta	MAPK1	mitogen-activated protein kinase 1	EPHA10	EPH receptor A10	EPHB4	EPH receptor B4
CNOT9	CCR4-NOT transcription complex subunit 9	ITGA1	integrin subunit alpha 1	DOK1	docking protein 1	MAPK3	mitogen-activated protein kinase 3	EPHA2	EPH receptor A2	EPHB6	EPH receptor B6
DAB2IP	DAB2 interacting protein	LGMN	legumain	DUSP3	dual specificity phosphatase 3	MARS1	methionyl-tRNA synthetase 1	EPHA3	EPH receptor A3	ERBB2	erb-b2 receptor tyrosine kinase 2
DGKD	diacylglycerol kinase delta	MIR133A1	microRNA 133a-1	EGF	epidermal growth factor	MCM7	minichromosome maintenance complex component 7	EPHA4	EPH receptor A4	ERBB3	erb-b2 receptor tyrosine kinase 3
DOK1	docking protein 1	MVP	major vault protein	EGFR	epidermal growth factor receptor	MED1	mediator complex subunit 1	EPHA5	EPH receptor A5	ERBB4	erb-b2 receptor tyrosine kinase 4
DUSP3	dual specificity phosphatase 3	NUP62	nucleoporin 62	EPGN	epithelial mitogen	PAX2	paired box 2	EPHA6	EPH receptor A6	FGFR1	fibroblast growth factor receptor 1
EFEMP1	EGF containing fibulin extracellular matrix protein 1	PSEN1	presenilin 1	EPN1	epsin 1	PDE8A	phosphodiesterase 8A	EPHA7	EPH receptor A7	FGFR2	fibroblast growth factor receptor 2
EGF	epidermal growth factor	PTPN12	protein tyrosine phosphatase non-receptor type 12	EPS15	epidermal growth factor receptor pathway substrate 15	PDPK1	3-phosphoinositide dependent protein kinase 1	EPHA8	EPH receptor A8	FGFR3	fibroblast growth factor receptor 3
EGFR	epidermal growth factor receptor	PTPN18	protein tyrosine phosphatase non-receptor type 18	EPS15L1	epidermal growth factor receptor pathway substrate 15 like 1	PLCG1	phospholipase C gamma 1	EPHB1	EPH receptor B1	FGFR4	fibroblast growth factor receptor 4
EPGN	epithelial mitogen	PTPN2	protein tyrosine phosphatase non-receptor type 2	ERBB2	erb-b2 receptor tyrosine kinase 2	PPP1R9B	protein phosphatase 1 regulatory subunit 9B	EPHB2	EPH receptor B2	FGFRL1	fibroblast growth factor receptor like 1
EPN1	epsin 1	PTPN3	protein tyrosine phosphatase non-receptor type 3	EREG	epiregulin	PTPN11	protein tyrosine phosphatase non-receptor type 11	EPHB3	EPH receptor B3	FLT1	fms related receptor tyrosine kinase 1
EPS15	epidermal growth factor receptor pathway substrate 15	PTPRJ	protein tyrosine phosphatase receptor type J	ERRFI1	ERBB receptor feedback inhibitor 1	PTPN12	protein tyrosine phosphatase non-receptor type 12	EPHB4	EPH receptor B4	FLT3	fms related receptor tyrosine kinase 3
EPS15L1	epidermal growth factor receptor pathway substrate 15 like 1	RAB7A	RAB7A, member RAS oncogene family	FASLG	Fas ligand	SNAI2	snail family transcriptional repressor 2	EPHB6	EPH receptor B6	FLT4	fms related receptor tyrosine kinase 4
ERBIN	erbb2 interacting protein	RNF115	ring finger protein 115	FBXW7	F-box and WD repeat domain containing 7	SOX9	SRY-box transcription factor 9	ERBB2	erb-b2 receptor tyrosine kinase 2	IGF1R	insulin like growth factor 1 receptor
EREG	epiregulin	RNF126	ring finger protein 126	FER	FER tyrosine kinase	STAT5B	signal transducer and activator of transcription 5B	ERBB3	erb-b2 receptor tyrosine kinase 3	IGF2R	insulin like growth factor 2 receptor
ERRFI1	ERBB receptor feedback inhibitor 1	SH3GL2	SH3 domain containing GRB2 like 2, endophilin A1	GPER1	G protein-coupled estrogen receptor 1	SYAP1	synapse associated protein 1	ERBB4	erb-b2 receptor tyrosine kinase 4	INSR	insulin receptor
FAM83A	family with sequence similarity 83 member A	SH3KBP1	SH3 domain containing kinase binding protein 1	GPRC5A	G protein-coupled receptor class C group 5 member A	TDGF1	teratocarcinoma-derived growth factor 1	FGFR1	fibroblast growth factor receptor 1	INSRR	insulin receptor related receptor
FAM83B	family with sequence similarity 83 member B	SNX5	sorting nexin 5	GRB2	growth factor receptor bound protein 2	TPR	translocated promoter region, nuclear basket protein	FGFR2	fibroblast growth factor receptor 2	KDR	kinase insert domain receptor
FASLG	Fas ligand	SNX6	sorting nexin 6	HAP1	huntingtin associated protein 1	VIL1	villin 1	FGFR3	fibroblast growth factor receptor 3	KIT	KIT proto-oncogene, receptor tyrosine kinase
FBXW7	F-box and WD repeat domain containing 7	SOCS4	suppressor of cytokine signaling 4	HBEGF	heparin binding EGF like growth factor	ZFP36	ZFP36 ring finger protein	FGFR4	fibroblast growth factor receptor 4	LTK	leukocyte receptor tyrosine kinase
FER	FER tyrosine kinase	SOCS5	suppressor of cytokine signaling 5	HGS	hepatocyte growth factor-regulated tyrosine kinase substrate	ZFP36L1	ZFP36 ring finger protein like 1	FGFRL1	fibroblast growth factor receptor like 1	MERTK	MER proto-oncogene, tyrosine kinase
GAB1	GRB2 associated binding protein 1	SPRY1	sprouty RTK signaling antagonist 1	HIP1	huntingtin interacting protein 1	ZFP36L2	ZFP36 ring finger protein like 2	FLT1	fms related receptor tyrosine kinase 1	MET	MET proto-oncogene, receptor tyrosine kinase
GAREM1	GRB2 associated regulator of MAPK1 subtype 1	SPRY2	sprouty RTK signaling antagonist 2	HIP1R	huntingtin interacting protein 1 related	ZPR1	ZPR1 zinc finger	FLT3	fms related receptor tyrosine kinase 3	MST1R	macrophage stimulating 1 receptor
GPER1	G protein-coupled estrogen receptor 1	STAM	signal transducing adaptor molecule	IFI6	interferon alpha inducible protein 6			FLT4	fms related receptor tyrosine kinase 4	MUSK	muscle associated receptor tyrosine kinase
GPRC5A	G protein-coupled receptor class C group 5 member A	STAM2	signal transducing adaptor molecule 2	ITGA1	integrin subunit alpha 1			HJV	hemojuvelin BMP co-receptor	NRP1	neuropilin 1
GRB2	growth factor receptor bound protein 2	TGFA	transforming growth factor alpha	LGMN	legumain			IGF1R	insulin like growth factor 1 receptor	NRP2	neuropilin 2
GRB7	growth factor receptor bound protein 7	TSG101	tumor susceptibility 101	MIR133A1	microRNA 133a-1			IGF2R	insulin like growth factor 2 receptor	NTRK1	neurotrophic receptor tyrosine kinase 1
HAP1	huntingtin associated protein 1	VPS25	vacuolar protein sorting 25 homolog	MIR21	microRNA 21			INSR	insulin receptor	NTRK2	neurotrophic receptor tyrosine kinase 2
HBEGF	heparin binding EGF like growth factor	ZFYVE28	zinc finger FYVE-type containing 28	MIR29A	microRNA 29a			INSRR	insulin receptor related receptor	NTRK3	neurotrophic receptor tyrosine kinase 3
HGS	hepatocyte growth factor-regulated tyrosine kinase substrate	ZGPAT	zinc finger CCCH-type and G-patch domain containing	MMP9	matrix metallopeptidase 9			KDR	kinase insert domain receptor	PDGFRA	platelet derived growth factor receptor alpha
HIP1	huntingtin interacting protein 1			MVB12A	multivesicular body subunit 12A			KIT	KIT proto-oncogene, receptor tyrosine kinase	PDGFRB	platelet derived growth factor receptor beta
HIP1R	huntingtin interacting protein 1 related			MVB12B	multivesicular body subunit 12B			LTBP1	latent transforming growth factor beta binding protein 1	PDGFRL	platelet derived growth factor receptor like
IFI6	interferon alpha inducible protein 6			MVP	major vault protein			LTBP4	latent transforming growth factor beta binding protein 4	RET	ret proto-oncogene
IQGAP1	IQ motif containing GTPase activating protein 1			NCF1	neutrophil cytosolic factor 1			LTK	leukocyte receptor tyrosine kinase	ROR2	receptor tyrosine kinase like orphan receptor 2
ITGA1	integrin subunit alpha 1			NEU3	neuraminidase 3			MERTK	MER proto-oncogene, tyrosine kinase	ROS1	ROS proto-oncogene 1, receptor tyrosine kinase
KIF16B	kinesin family member 16B			NEURL1	neuralized E3 ubiquitin protein ligase 1			MET	MET proto-oncogene, receptor tyrosine kinase	TEK	TEK receptor tyrosine kinase
MIR133A1	microRNA 133a-1			NUP62	nucleoporin 62			MST1R	macrophage stimulating 1 receptor	TIE1	tyrosine kinase with immunoglobulin like and EGF like domains 1
MIR21	microRNA 21			PDE6G	phosphodiesterase 6G			MUSK	muscle associated receptor tyrosine kinase	TYRO3	TYRO3 protein tyrosine kinase
MIR29A	microRNA 29a			PDE6H	phosphodiesterase 6H			NRP1	neuropilin 1
MMP9	matrix metallopeptidase 9			PLAUR	plasminogen activator, urokinase receptor			NRP2	neuropilin 2
MVB12A	multivesicular body subunit 12A			PSEN1	presenilin 1			NTRK1	neurotrophic receptor tyrosine kinase 1
MVB12B	multivesicular body subunit 12B			PTK6	protein tyrosine kinase 6			NTRK2	neurotrophic receptor tyrosine kinase 2
MVP	major vault protein			PTPN12	protein tyrosine phosphatase non-receptor type 12			NTRK3	neurotrophic receptor tyrosine kinase 3
NCF1	neutrophil cytosolic factor 1			PTPN18	protein tyrosine phosphatase non-receptor type 18			PDGFRA	platelet derived growth factor receptor alpha
NCK2	NCK adaptor protein 2			PTPN2	protein tyrosine phosphatase non-receptor type 2			PDGFRB	platelet derived growth factor receptor beta
NEU3	neuraminidase 3			PTPN3	protein tyrosine phosphatase non-receptor type 3			PDGFRL	platelet derived growth factor receptor like
NEURL1	neuralized E3 ubiquitin protein ligase 1			PTPRJ	protein tyrosine phosphatase receptor type J			RET	ret proto-oncogene
NUP62	nucleoporin 62			RAB7A	RAB7A, member RAS oncogene family			ROR2	receptor tyrosine kinase like orphan receptor 2
PDE6G	phosphodiesterase 6G			RBPJ	recombination signal binding protein for immunoglobulin kappa J region			ROS1	ROS proto-oncogene 1, receptor tyrosine kinase
PDE6H	phosphodiesterase 6H			RHBDF1	rhomboid 5 homolog 1			SOSTDC1	sclerostin domain containing 1
PDPK1	3-phosphoinositide dependent protein kinase 1			RHBDF2	rhomboid 5 homolog 2			TEK	TEK receptor tyrosine kinase
PIGR	polymeric immunoglobulin receptor			RNF115	ring finger protein 115			TGFBR1	transforming growth factor beta receptor 1
PIK3C2A	phosphatidylinositol-4-phosphate 3-kinase catalytic subunit type 2 alpha			RNF126	ring finger protein 126			TGFBR2	transforming growth factor beta receptor 2
PIK3CA	phosphatidylinositol-4,5-bisphosphate 3-kinase catalytic subunit alpha			RTN4	reticulon 4			TGFBR3	transforming growth factor beta receptor 3
PIK3R1	phosphoinositide-3-kinase regulatory subunit 1			SH3GL2	SH3 domain containing GRB2 like 2, endophilin A1			TGFBR3L	transforming growth factor beta receptor 3 like
PLAUR	plasminogen activator, urokinase receptor			SH3KBP1	SH3 domain containing kinase binding protein 1			TIE1	tyrosine kinase with immunoglobulin like and EGF like domains 1
PLCE1	phospholipase C epsilon 1			SH3TC2	SH3 domain and tetratricopeptide repeats 2			TYRO3	TYRO3 protein tyrosine kinase
PLCG1	phospholipase C gamma 1			SHKBP1	SH3KBP1 binding protein 1
PSEN1	presenilin 1			SNX5	sorting nexin 5
PTK2	protein tyrosine kinase 2			SNX6	sorting nexin 6
PTK2B	protein tyrosine kinase 2 beta			SOCS4	suppressor of cytokine signaling 4
PTK6	protein tyrosine kinase 6			SOCS5	suppressor of cytokine signaling 5
PTPN11	protein tyrosine phosphatase non-receptor type 11			SOS1	SOS Ras/Rac guanine nucleotide exchange factor 1
PTPN12	protein tyrosine phosphatase non-receptor type 12			SPRY1	sprouty RTK signaling antagonist 1
PTPN2	protein tyrosine phosphatase non-receptor type 2			SPRY2	sprouty RTK signaling antagonist 2
PTPN3	protein tyrosine phosphatase non-receptor type 3			STAM	signal transducing adaptor molecule
PTPRJ	protein tyrosine phosphatase receptor type J			STAM2	signal transducing adaptor molecule 2
RAB7A	RAB7A, member RAS oncogene family			TGFA	transforming growth factor alpha
RASSF2	Ras association domain family member 2			TSG101	tumor susceptibility 101
REPS2	RALBP1 associated Eps domain containing 2			VPS25	vacuolar protein sorting 25 homolog
RHBDF1	rhomboid 5 homolog 1			WDR54	WD repeat domain 54
RHBDF2	rhomboid 5 homolog 2			ZFYVE28	zinc finger FYVE-type containing 28
RNF115	ring finger protein 115			ZGPAT	zinc finger CCCH-type and G-patch domain containing
RNF126	ring finger protein 126
RPS6KA5	ribosomal protein S6 kinase A5
SH3GL2	SH3 domain containing GRB2 like 2, endophilin A1
SH3KBP1	SH3 domain containing kinase binding protein 1
SHC1	SHC adaptor protein 1
SHC3	SHC adaptor protein 3
SHKBP1	SH3KBP1 binding protein 1
SLC30A10	solute carrier family 30 member 10
SNX5	sorting nexin 5
SNX6	sorting nexin 6
SOCS4	suppressor of cytokine signaling 4
SOCS5	suppressor of cytokine signaling 5
SOS1	SOS Ras/Rac guanine nucleotide exchange factor 1
SOX9	SRY-box transcription factor 9
SPRY1	sprouty RTK signaling antagonist 1
SPRY2	sprouty RTK signaling antagonist 2
SRC	SRC proto-oncogene, non-receptor tyrosine kinase
STAM	signal transducing adaptor molecule
STAM2	signal transducing adaptor molecule 2
TGFA	transforming growth factor alpha
TGFB1	transforming growth factor beta 1
TSG101	tumor susceptibility 101
VIL1	villin 1
VPS25	vacuolar protein sorting 25 homolog
WDR54	WD repeat domain 54
ZFYVE28	zinc finger FYVE-type containing 28
ZGPAT	zinc finger CCCH-type and G-patch domain containing

## Sheet: Sup Table 6
Sup. Table 6. Upstream regulators, included in the EGFR-related gene sets, and therir target genes predicted by IPA
Upstream Regulator	Molecule Type
		Target Molecules in Dataset
EGF_Responsea
TGFB1	growth factor	AKT1,BECN1,COL1A1,EEF1A1,EGFR,FOXC1,ID1,MAPK1,MAPK3,SNAI2,SOX9,STAT5B,ZFP36,ZFP36L2
AGT	growth factor	BECN1,COL1A1,EGFR,ERRFI1,GSTP1,MAPK1,ZFP36
ERK	group	BECN1,CFLAR,COL1A1,EGFR,SNAI2,ZFP36,ZFP36L1
TNF	cytokine	BECN1,CFLAR,COL1A1,EGFR,ERBB2,GSTP1,ID1,MAPK1,PTPN11,PTPN12,SOX9,ZFP36
OSM	cytokine	COL1A1,FOXC1,ID1,MCM7,PTPN11,ZFP36
AR	ligand-dependent nuclear receptor	AKT1,CFLAR,DAB2IP,EGFR,ERBB2,GSTP1,SNAI2,SOX9
IGF1	growth factor	AKT1,CFLAR,COL1A1,ERRFI1,ID1,MAPK1,MAPK3,SNAI2,ZFP36,ZFP36L1,ZFP36L2
IL4	cytokine	CAD,CFLAR,COL1A1,MAPK1,MAPK3,MED1,STAT5B,ZFP36
nicotine	chemical drug	AKT1,CFLAR,COL1A1,ID1,ZFP36
TP63	transcription regulator	AKT1,BECN1,CAD,CFLAR,EGFR,ID1,MED1,PTPN12,SNAI2,SOX9,VIL1
EGFR	kinase	AKT1,CAD,COL1A1,EGFR,ERBB2,ERBB4,ID1,SNAI2,SOX9
EGFR_Singnaling_Pathwaya
Insulin	group	AGT,AKT1,EGFR,ERRFI1,FER,HAP1,MMP9,NCF1,PIK3R1,PTK2,PTPN11,TGFA,TGFB1
8-bromo-cAMP	chemical reagent	ABL1,BCAR1,CDC42,EGFR,MMP9,PIK3R1,SHC1,SPRY1,SPRY2,TGFB1
GNA12	enzyme	ARHGEF7,BRAF,EGFR,IQGAP1,PIK3CA,PIK3R1,SOS1
medroxyprogesterone acetate	chemical drug	ABL1,BCAR1,PIK3R1,SPRY1,SPRY2,TGFB1
AGT	growth factor	ADAM17,AGT,AREG,CDH13,DOK1,EFEMP1,EGFR,EREG,ERRFI1,GAB1,HBEGF,HIP1,MMP9,NCF1,PIK3R1,SHC1,SPRY2,TGFA,TGFB1
TCF7L2	transcription regulator	EGFR,EPS15,GAB1,PLAUR,PTPN11,SOX9
NFE2L2	transcription regulator	AGT,MMP9,NCF1,SHC1,TGFB1
MYC	transcription regulator	AKT1,ARHGEF7,EFEMP1,FASLG,IFI6,KIF16B,MMP9,PLAUR,PTK2,SOX9,TGFB1
estrogen	chemical drug	AGT,AKT1,AREG,EGF,EGFR,FASLG,HBEGF,RPS6KA5,TGFA
PTP4A1	phosphatase	PIK3CA,PIK3R1,SHC3,SOS1
TRPKa
FSH	complex	ACVR2A,AXL,BMPR1A,BMPR1B,BMPR2,EGFR,FGFR1,IGF1R,TGFBR1,TGFBR2,TGFBR3,TYRO3
MYC	transcription regulator	ACVR1,ACVR2A,AXL,BMPR1A,CSF1R,EFEMP1,EPHA2,EPHB3,ERBB2,FGFR1,KDR,NRP1,PDGFRA,PDGFRB,TGFBR2
FGF2	growth factor	EGFR,EPHA4,FGFR1,FGFR2,FGFR3,FGFR4,FLT1,IGF1R,KDR,KIT,MET,PDGFRA,PDGFRB,RET,TGFBR3
PDGF BB	complex	CSF1R,EGFR,FGFR1,FLT1,IGF1R,PDGFRA,PDGFRB
8-bromo-cAMP	chemical reagent	BMPR2,EGFR,ERBB3,FGFR1,IGF1R,INSRR,KDR,KIT,LTBP1,NRP1,NTRK1,PDGFRA,TGFBR3
tretinoin	chemical - endogenous mammalian	ALK,BMPR1A,BMPR1B,BMPR2,CSF1R,EGFR,EPHA1,FGFR1,FGFR4,FLT1,IGF1R,KDR,KIT,MERTK,NRP1,NTRK1,NTRK2,NTRK3,PDGFRA,PDGFRB,RET,TGFBR1,TGFBR2,TGFBR3
EGF	growth factor	CSF1R,EGFR,EPHA2,ERBB2,ERBB3,FGFR1,FLT1,IGF1R,KIT,MET,NRP1,PDGFRB,TGFBR2
EPAS1	transcription regulator	AXL,EGFR,FLT1,KDR,RET,TEK,TGFBR2
KLF4	transcription regulator	ACVR1,ACVR2A,BMPR1A,CSF1R,EFEMP1,EPHA2,FLT1,KDR,NRP1,PDGFRA,TEK,TGFBR1
sphingosine-1-phosphate	chemical - endogenous mammalian	EGFR,EPHB1,KDR,NRP1,NRP2
NANOG	transcription regulator	ACVR1C,BMPR1B,IGF1R,KDR,LTBP1,TGFBR1
topotecan	chemical drug	ENG,EPHA6,ERBB3,ERBB4,FGFR3
bleomycin	biologic drug	EGFR,FGFR1,LTBP1,TGFBR1,TGFBR2
Z-LLL-CHO	chemical - protease inhibitor	DDR2,MET,MST1R,PDGFRA,TGFBR1
HGF	growth factor	EPHA4,FLT1,MERTK,MET,NRP1,TGFBR2
ESR1	ligand-dependent nuclear receptor	ACVR1B,ALK,BMPR2,CRIM1,EFEMP1,EGFR,ERBB2,ERBB3,ERBB4,FGFR1,FGFR2,IGF1R,INSR,LTBP1,LTBP4,MET,MST1R,NTRK1,RET,SOSTDC1,TEK,TGFBR1
TNF	cytokine	BMPR1A,CSF1R,EGFR,ENG,EPHA2,EPHB2,ERBB2,FGFR1,FGFR2,FGFRL1,FLT1,FLT4,IGF1R,INSR,KDR,KIT,MERTK,MET,MST1R,NRP1,PDGFRA,TEK,TGFBR1,TGFBR2,TIE1
aEGFR-related gene sets

## Sheet: Sup Table 7
Sup. Table 7. List of genes included in the networks generated by IPA from EGFR-related gene sets.
ID	Molecules in Network	Top Diseases and Functions
EGF_Responsea
1	CBLB,CG,CHMP6,EFEMP1,ERRFI1,FRS2-GRB2-SHP2,FSH,GRB7,GSN-PI3K-PIP2-Src,IL-2R,Lh,NMDA Receptor,Ntrk1 dimer,PTPN11,PTPN12,PTPN2,PTPN3,PTPRJ,PTPase,PYK2-Src-c-Cbl,Pdgfr,Pik3r,RASSF2,SHKBP1,SHP2-PI3K-GAB2,SPRY,SPRY2,SRC,STAT,TEC/BTK/ITK/TXK/BMX,TGFA,VPS25,calpain,receptor protein tyrosine kinase,tyrosine kinase	Cellular Movement, Connective Tissue Development and Function, Cellular Development
2	26s Proteasome,ADAM17,AKT1,ALDH,Alp,Cdc2,Cyclin A,Cyclin D,Cyclin E,E2f,EGF,EGFR ligand,EPGN,Egfr dimer,FBXW7,GC-GCR dimer,HBEGF,HISTONE,Histone H2b,MVB12B,N-cor,P glycoprotein,Pkg,RAB7A,RHBDF1,RNF115,RNF126,Rb,SNX5,SNX6,SOX9,TSG101,Ubiquitin,VIL1,Wnt	Hair and Skin Development and Function, Organ Development, Protein Degradation
3	Ap2,Ap2 alpha,BCAR3,BETA TUBULIN,BTC,Clathrin,Cr3,DGKD,Dgk,EPN1,EPS15,EPS15L1,ERBB,ERBB4 ligand,EREG,ERK1/2,ESCRT0,Epsin,Erbb1 dimer,Erbb1-Erbb4 dimer,Erbb4 dimer,GAREM1,HGS,HIP1R,IRS,NRG (family),PDGF-AA,PKC alpha/beta,REPS2,RHBDF2,Rap,SHC3,STAM,STAM2,TLR7/8	Cellular Assembly and Organization, Cellular Function and Maintenance, Infectious Diseases
4	ADORA1,AGR2,AGT,AMPK,AREG,ARF4,Adaptor protein 1,Adaptor protein 2,Ap1,CBL,CEACAM1,EGFR,FASLG,Fibrinogen,HDL,Hif1,Histone h4,IFN Beta,IKKA/B,IL1,IL12 (family),Ifn,Ifn gamma,Interferon alpha,JINK1/2,MKK3/6,Mapk,NEURL1,NFAT (complex),NUP62CL,Tnf (family),Vegf,ZFYVE28,chemokine,cytokine	Endocrine System Disorders, Organismal Injury and Abnormalities, Reproductive System Disease
5	BCAR1,Collagen Alpha1,F Actin,Flt3 dimer,Focal adhesion kinase,GAB1,GRB2,Histone h3,IKK (complex),Il3r,Insulin,MAP1LC3,MTORC1,P110,PARP,PI3K p85,PIK3C2A,PIK3CA,PIK3R1,PTK2,PTK6,RAS,RNA polymerase II,SH3KBP1,SHC1,SOS1,SRC (family),STAT5a/b,Sfk,Sos,Spectrin,VAV,complement receptor,p85 (pik3r),phosphatidylinositol-4,5-bisphosphate 3-kinase	Cellular Movement, Nervous System Development and Function, Cellular Development
EGFR_Signaling_Pathwaya
1	14-3-3,AKT1,AMPK,Actin,Alpha catenin,CG,EEF1A1,EGFR,ERBB2,F Actin,GSTP1,HISTONE,Histone h3,Histone h4,IKK (complex),IQGAP1,Insulin,Lh,MAP2K1/2,MAPK3,MED1,MTORC1,PI3K (complex),PPP1R9B,PTK,Pkc(s),RAS,RNA polymerase II,Ras homolog,STAT,STAT5B,Sfk,Ubiquitin,VIL1,Vegf	Cell Death and Survival, Cell Morphology, Cellular Development
2	ALDH,ASCL1,Akt,Alp,BAG4,Cyclin D,Cyclin E,DAB2IP,FOXC1,Fcer1,Fgf,Fgfr,Growth hormone,Hsp27,ID1,IL-1R,INPP5K,Il8r,KNSTRN,MAC,N-cor,NFkB (family),PAX2,PDGF BB,PLA2,Pik3r,Rb,SNAI2,SOX9,Smad,Wnt,c-Src,estrogen receptor,growth factor,mediator	Cellular Development, Embryonic Development, Organismal Development
3	Alpha tubulin,Ampa Receptor,CaMKII,DUSP3,Dynamin,Dynein,EEF1A,ERBB,ERBB4,ERK1/2,ERRFI1,FSH,GAREM1,GST,JAK,NRG (family),PDPK1,PP1 protein complex group,PTPN12,PTPase,Pak,Pdgf (complex),Pkg,ROCK,RPS6KA,Shc,TCF,TDGF1,YAP/TAZ,ZPR1,atypical protein kinase C,mGluR,myosin-light-chain kinase,phosphatase,tyrosine kinase	Cancer, Developmental Disorder, Embryonic Development
4	26s Proteasome,ADRB,Angiotensin II receptor type 1,BECN1,CD3,CFLAR,Calcineurin A,Calmodulin,Ck2,Creb,DAPK,DISC,ERK,Gsk3,Hsp70,Hsp90,ITPR,NFAT (complex),NFkB (complex),Nos,PARP,PDE8A,PP2A,PRKAA,Pka catalytic subunit,Ppp2c,Pro-inflammatory Cytokine,Proinsulin,Rsk,SYAP1,ZFP36,calpain,caspase,cytochrome C,p70 S6k	Infectious Diseases, Hematological Disease, Cardiovascular Disease
5	Ap1,B-cell receptor,BCR (complex),CBL,DUSP22,Fibrinogen,HDL,IFN Beta,IL1,IL12 (complex),IL12 (family),Ifn gamma,IgG,Ige,Igm,Ikb,Immunoglobulin,Interferon alpha,Jnk,LDL,Mek,P38 MAPK,PI3K (family),PTPN11,SRC (family),STAT5a/b,Smad2/3,Sos,TCR,Tlr,ZFP36L1,ZFP36L2,cytokine,hemoglobin,p85 (pik3r)	Connective Tissue Disorders, Dermatological Diseases and Conditions, Developmental Disorder
TRPKa
1	ALK,Adaptor,Akt,DDR2,EFNA3,EFNB,EFNB3,EPHA,EPHA1,EPHA10,EPHA3,EPHA4,EPHA5,EPHA6,EPHA7,EPHA8,EPHB3,EPHB4,Efna,Eph,Eph Receptor,EphA/B dimer,Epha dimer,Ephb,Ephb dimer,INSRR,LATS,LTK,MST1R,PDGF-DD,PDGFRL,TIE1,Vegf Receptor,Vegfr dimer,YAP/TAZ	Post-Translational Modification, Cancer, Organismal Injury and Abnormalities
2	Ap2,EGFR/PDGFR/IGFR,EPHA2,EPHB1,ERBB,ERBB3,ERBB4,ETS,FGFR1,FGFR3,FLT1,IGF receptor,JAK,KIT,MAC,MUSK,NFkB (complex),NRG (family),NTRK2,Neuropilin,Neurotrophin,Ntrk dimer,PDGFRA,PDGFRB,PLC gamma,PTK,RET,ROR2,ROS1,Rxr,STAT,Shc,c-Src,estrogen receptor,mGluR	Cancer, Organismal Injury and Abnormalities, Respiratory Disease
3	ACVR1,ACVR1B,ACVR1C,ACVR2A,ACVR2B,ACVRL1,AMHR2,Activin,BMP,BMPR (family),BMPR I/BMPR II,BMPR1A,BMPR1B,BMPR2,ERK1/2,FLT4,Grb2-Shc1-Sos,Inhibin A,MIR100-LET7A2-MIR125B1,MIR99A-LET7C-MIR125B2,NTRK3,PDGF (family),SMAD1/5,SMAD1/5/9,SOSTDC1,Smad,TGFBR,TGFBR1,Type I BMP receptor,Type I Receptor,Type I Receptor-Type II Receptor,Type II Receptor,bmpr (complex),growth factor,growth factor receptor	Post-Translational Modification, Cell Signaling, Developmental Disorder
4	AXL,Ampa Receptor,CG,CaMKII,Collagen(s),EFEMP1,EPHB2,ERK,FSH,Focal adhesion kinase,GNRH,Growth hormone,INSR,IRS1/2,JINK1/2,LDL,LTBP1,LTBP4,Lh,MERTK,Mapk,NMDA Receptor,NRP2,Nr1h,Pka,Pkc(s),Ras homolog,TAM receptor kinase,TCR,TEK,TGFBR2,TGFBR3,TYRO3,Tgf beta,calpain	Cancer, Endocrine System Disorders, Gastrointestinal Disease
5	ABCA12,APOBEC3G,CHN2,CRABP2,Chn1,DCBLD2,DSCAM,DSG1,EFNA4,EPHA1,EPHA2,EPHA3,EPHA4,EPHA5,EPHA6,EPHA7,EPHA8,ETV5,Efna,Efna dimer,Eph,Ephrin A Signaling,FOXD3,ITGB6,KRT10,KRT16,KRT7,NT5E,NTM,S100A7,SLC20A1,SPRR3,TMEM147,TNFRSF6B,TRARG1	Cell Morphology, Embryonic Development, Hair and Skin Development and Function
aEGFR-reated gene sets
